# Supplementary material for: Measuring Prosocial Tendencies in Germany: Sources of Validity and Reliablity of the Revised Prosocial Tendency Measure
Source: Front Psychol. 2017 Dec 6;8:2119. doi: 10.3389/fpsyg.2017.02119 (PMC5723663; doi:10.3389/fpsyg.2017.02119)
Supplement: Supplementary file 1 [file Presentation1.ZIP]

Archive with 21 entries (16 files):
- ESM/
- ESM/ESM_1.eps
- ESM/ESM_2.eps
- ESM/ESM_3.eps
- ESM/ESM_4.eps
- ESM/ESM_5.eps
- ESM/ESM_6.eps
- ESM/Statistics/
- ESM/Statistics/ONXY/
- ESM/Statistics/ONXY/Model_PTM_R.xml
- ESM/Statistics/ONXY/Output_ONYX.txt
- ESM/Statistics/R/
- ESM/Statistics/R/CFA_Syntax_Model.R
- ESM/Statistics/R/measurement_invariance.R
- ESM/Statistics/R/note_output_Factor_Analyses.txt
- ESM/Statistics/R/Output_Factor_Analysis_1.pdf
- ESM/Statistics/R/Output_Factor_Analysis_2.html
- ESM/Statistics/SPSS/
- ESM/Statistics/SPSS/Correlation_Validating_Traits.spv
- ESM/Statistics/SPSS/Reliabilty_Sexdifference_Descriptives.spv
- ESM/Statistics/SPSS/SPSS_Syntax_PTM_R.sps
