# Supplementary material for: Measuring Prosocial Tendencies in Germany: Sources of Validity and Reliablity of the Revised Prosocial Tendency Measure
Source: Front Psychol. 2017 Dec 6;8:2119. doi: 10.3389/fpsyg.2017.02119 (PMC5723663; doi:10.3389/fpsyg.2017.02119)
Supplement: Supplementary file 1 [file Presentation1.ZIP › ESM/Statistics/ONXY/Model_PTM_R.xml]

<?xml version="1.0" encoding="UTF-8" standalone="no"?>
<model name="alle_korrelationen_alle_items_final_free_variances_trait_fehler_individuell_so_ist_es_richtig1" specificationType="ONYX" specificationVersion="1.0-937">
<graph backgroundColor="#ffffff" height="997" meanTreatment="ambique" width="1389">
<node caption="emotional" constant="false" fillColor="#ffffff" fillStyle="GRADIENT" height="50" id="0" labelFontSize="10" latent="true" lineColor="#0" normalized="false" strokeWidth="2.0" width="99" x="343" y="460"/>
<node caption="altruism" constant="false" fillColor="#ffffff" fillStyle="GRADIENT" height="50" id="1" labelFontSize="10" latent="true" lineColor="#0" normalized="false" strokeWidth="2.0" width="96" x="476" y="249"/>
<node caption="public" constant="false" fillColor="#ffffff" fillStyle="GRADIENT" height="50" id="2" labelFontSize="10" latent="true" lineColor="#0" normalized="false" strokeWidth="2.0" width="94" x="762" y="208"/>
<node caption="anonym" constant="false" fillColor="#ffffff" fillStyle="GRADIENT" height="50" id="3" labelFontSize="10" latent="true" lineColor="#0" normalized="false" strokeWidth="2.0" width="93" x="946" y="429"/>
<node caption="compliant" constant="false" fillColor="#ffffff" fillStyle="GRADIENT" height="50" id="4" labelFontSize="10" latent="true" lineColor="#0" normalized="false" strokeWidth="2.0" width="90" x="447" y="689"/>
<node caption="dire" constant="false" fillColor="#ffffff" fillStyle="GRADIENT" height="50" id="5" labelFontSize="10" latent="true" lineColor="#0" normalized="false" strokeWidth="2.0" width="88" x="791" y="683"/>
<node caption="ZPUB1" constant="false" fillColor="#ffffff" fillStyle="GRADIENT" height="50" id="6" labelFontSize="10" latent="false" lineColor="#0" normalized="false" strokeWidth="2.0" width="50" x="679" y="87"/>
<node caption="ZPUB2" constant="false" fillColor="#ffffff" fillStyle="GRADIENT" height="50" id="7" labelFontSize="10" latent="false" lineColor="#0" normalized="false" strokeWidth="2.0" width="50" x="798" y="73"/>
<node caption="ZPUB3" constant="false" fillColor="#ffffff" fillStyle="GRADIENT" height="50" id="8" labelFontSize="10" latent="false" lineColor="#0" normalized="false" strokeWidth="2.0" width="50" x="909" y="75"/>
<node caption="ZEMO1" constant="false" fillColor="#ffffff" fillStyle="GRADIENT" height="50" id="9" labelFontSize="10" latent="false" lineColor="#0" normalized="false" strokeWidth="2.0" width="50" x="122" y="328"/>
<node caption="ZDIRE1" constant="false" fillColor="#ffffff" fillStyle="GRADIENT" height="50" id="10" labelFontSize="10" latent="false" lineColor="#0" normalized="false" strokeWidth="2.0" width="50" x="719" y="820"/>
<node caption="ZCOM1" constant="false" fillColor="#ffffff" fillStyle="GRADIENT" height="50" id="11" labelFontSize="10" latent="false" lineColor="#0" normalized="false" strokeWidth="2.0" width="50" x="377" y="820"/>
<node caption="ZAN1" constant="false" fillColor="#ffffff" fillStyle="GRADIENT" height="50" id="12" labelFontSize="10" latent="false" lineColor="#0" normalized="false" strokeWidth="2.0" width="50" x="1168" y="261"/>
<node caption="ZDIRE2" constant="false" fillColor="#ffffff" fillStyle="GRADIENT" height="50" id="13" labelFontSize="10" latent="false" lineColor="#0" normalized="false" strokeWidth="2.0" width="50" x="849" y="822"/>
<node caption="ZALT2" constant="false" fillColor="#ffffff" fillStyle="GRADIENT" height="50" id="14" labelFontSize="10" latent="false" lineColor="#0" normalized="false" strokeWidth="2.0" width="50" x="166" y="137"/>
<node caption="ZAN2" constant="false" fillColor="#ffffff" fillStyle="GRADIENT" height="50" id="15" labelFontSize="10" latent="false" lineColor="#0" normalized="false" strokeWidth="2.0" width="50" x="1168" y="390"/>
<node caption="ZEMO2" constant="false" fillColor="#ffffff" fillStyle="GRADIENT" height="50" id="16" labelFontSize="10" latent="false" lineColor="#0" normalized="false" strokeWidth="2.0" width="50" x="126" y="434"/>
<node caption="ZPUB4" constant="false" fillColor="#ffffff" fillStyle="GRADIENT" height="50" id="17" labelFontSize="10" latent="false" lineColor="#0" normalized="false" strokeWidth="2.0" width="50" x="1043" y="76"/>
<node caption="ZDIRE3" constant="false" fillColor="#ffffff" fillStyle="GRADIENT" height="50" id="18" labelFontSize="10" latent="false" lineColor="#0" normalized="false" strokeWidth="2.0" width="50" x="985" y="831"/>
<node caption="ZAN3" constant="false" fillColor="#ffffff" fillStyle="GRADIENT" height="50" id="19" labelFontSize="10" latent="false" lineColor="#0" normalized="false" strokeWidth="2.0" width="50" x="1173" y="488"/>
<node caption="ZALT3" constant="false" fillColor="#ffffff" fillStyle="GRADIENT" height="50" id="20" labelFontSize="10" latent="false" lineColor="#0" normalized="false" strokeWidth="2.0" width="50" x="269" y="80"/>
<node caption="ZEMO3" constant="false" fillColor="#ffffff" fillStyle="GRADIENT" height="50" id="21" labelFontSize="10" latent="false" lineColor="#0" normalized="false" strokeWidth="2.0" width="50" x="129" y="533"/>
<node caption="ZCOM2" constant="false" fillColor="#ffffff" fillStyle="GRADIENT" height="50" id="22" labelFontSize="10" latent="false" lineColor="#0" normalized="false" strokeWidth="2.0" width="50" x="522" y="827"/>
<node caption="ZAN4" constant="false" fillColor="#ffffff" fillStyle="GRADIENT" height="50" id="23" labelFontSize="10" latent="false" lineColor="#0" normalized="false" strokeWidth="2.0" width="50" x="1178" y="600"/>
<node caption="ZALT4" constant="false" fillColor="#ffffff" fillStyle="GRADIENT" height="50" id="24" labelFontSize="10" latent="false" lineColor="#0" normalized="false" strokeWidth="2.0" width="50" x="366" y="77"/>
<node caption="ZEMO4" constant="false" fillColor="#ffffff" fillStyle="GRADIENT" height="50" id="25" labelFontSize="10" latent="false" lineColor="#0" normalized="false" strokeWidth="2.0" width="50" x="132" y="638"/>
<node caption="ZAN5" constant="false" fillColor="#ffffff" fillStyle="GRADIENT" height="50" id="26" labelFontSize="10" latent="false" lineColor="#0" normalized="false" strokeWidth="2.0" width="50" x="1185" y="713"/>
<node caption="ZALT5" constant="false" fillColor="#ffffff" fillStyle="GRADIENT" height="50" id="27" labelFontSize="10" latent="false" lineColor="#0" normalized="false" strokeWidth="2.0" width="50" x="462" y="80"/>
<node caption="ZALT1" constant="false" fillColor="#ffffff" fillStyle="GRADIENT" height="50" id="28" labelFontSize="10" latent="false" lineColor="#0" normalized="false" strokeWidth="2.0" width="50" x="161" y="225"/>
<edge arrowHead="0" automaticControlPoints="true" automaticNaming="false" curvature="50" definitionVariable="false" doubleHeaded="true" fixed="true" labelFontSize="12.0" lineColor="#0" parameterName="VAR_emotional" relativeLabelPosition="0.5" sourceNodeId="0" strokeWidth="3.0" targetNodeId="0" value="1.0"/>
<edge arrowHead="0" automaticControlPoints="true" automaticNaming="false" curvature="50" definitionVariable="false" doubleHeaded="true" fixed="true" labelFontSize="12.0" lineColor="#0" parameterName="VAR_altruism" relativeLabelPosition="0.5" sourceNodeId="1" strokeWidth="3.0" targetNodeId="1" value="1.0"/>
<edge arrowHead="0" automaticControlPoints="true" automaticNaming="false" curvature="50" definitionVariable="false" doubleHeaded="true" fixed="true" labelFontSize="12.0" lineColor="#0" parameterName="VAR_public" relativeLabelPosition="0.5" sourceNodeId="2" strokeWidth="3.0" targetNodeId="2" value="1.0"/>
<edge arrowHead="0" automaticControlPoints="true" automaticNaming="false" curvature="50" definitionVariable="false" doubleHeaded="true" fixed="true" labelFontSize="12.0" lineColor="#0" parameterName="VAR_anonym" relativeLabelPosition="0.5" sourceNodeId="3" strokeWidth="3.0" targetNodeId="3" value="1.0"/>
<edge arrowHead="0" automaticControlPoints="true" automaticNaming="false" curvature="50" definitionVariable="false" doubleHeaded="true" fixed="true" labelFontSize="12.0" lineColor="#0" parameterName="VAR_compliant" relativeLabelPosition="0.5" sourceNodeId="4" strokeWidth="3.0" targetNodeId="4" value="1.0"/>
<edge arrowHead="0" automaticControlPoints="true" automaticNaming="false" curvature="50" definitionVariable="false" doubleHeaded="true" fixed="true" labelFontSize="12.0" lineColor="#0" parameterName="VAR_dire" relativeLabelPosition="0.5" sourceNodeId="5" strokeWidth="3.0" targetNodeId="5" value="1.0"/>
<edge arrowHead="0" automaticControlPoints="true" automaticNaming="false" curvature="50" definitionVariable="false" doubleHeaded="true" fixed="false" labelFontSize="12.0" lineColor="#0" parameterName="VAR_ZPUB1" relativeLabelPosition="0.5" sourceNodeId="6" strokeWidth="3.0" targetNodeId="6" value="0.7094960879609886"/>
<edge arrowHead="0" automaticControlPoints="true" automaticNaming="false" curvature="50" definitionVariable="false" doubleHeaded="true" fixed="false" labelFontSize="12.0" lineColor="#0" parameterName="VAR_ZPUB2" relativeLabelPosition="0.5" sourceNodeId="7" strokeWidth="3.0" targetNodeId="7" value="0.6678816635401175"/>
<edge arrowHead="0" automaticControlPoints="true" automaticNaming="false" curvature="50" definitionVariable="false" doubleHeaded="true" fixed="false" labelFontSize="12.0" lineColor="#0" parameterName="VAR_ZPUB3" relativeLabelPosition="0.5" sourceNodeId="8" strokeWidth="3.0" targetNodeId="8" value="0.4067742458860746"/>
<edge arrowHead="0" automaticControlPoints="true" automaticNaming="false" curvature="50" definitionVariable="false" doubleHeaded="true" fixed="false" labelFontSize="12.0" lineColor="#0" parameterName="VAR_ZEMO1" relativeLabelPosition="0.5" sourceNodeId="9" strokeWidth="3.0" targetNodeId="9" value="0.7631138714526255"/>
<edge arrowHead="0" automaticControlPoints="true" automaticNaming="false" curvature="50" definitionVariable="false" doubleHeaded="true" fixed="false" labelFontSize="12.0" lineColor="#0" parameterName="VAR_ZDIRE1" relativeLabelPosition="0.5" sourceNodeId="10" strokeWidth="3.0" targetNodeId="10" value="0.5896175234562475"/>
<edge arrowHead="0" automaticControlPoints="true" automaticNaming="false" curvature="50" definitionVariable="false" doubleHeaded="true" fixed="false" labelFontSize="12.0" lineColor="#0" parameterName="VAR_ZCOM1" relativeLabelPosition="0.5" sourceNodeId="11" strokeWidth="3.0" targetNodeId="11" value="0.28769329088714357"/>
<edge arrowHead="0" automaticControlPoints="true" automaticNaming="false" curvature="50" definitionVariable="false" doubleHeaded="true" fixed="false" labelFontSize="12.0" lineColor="#0" parameterName="VAR_ZAN1" relativeLabelPosition="0.5" sourceNodeId="12" strokeWidth="3.0" targetNodeId="12" value="0.6902700721414783"/>
<edge arrowHead="0" automaticControlPoints="true" automaticNaming="false" curvature="50" definitionVariable="false" doubleHeaded="true" fixed="false" labelFontSize="12.0" lineColor="#0" parameterName="VAR_ZDIRE2" relativeLabelPosition="0.5" sourceNodeId="13" strokeWidth="3.0" targetNodeId="13" value="0.6602092265666233"/>
<edge arrowHead="0" automaticControlPoints="true" automaticNaming="false" curvature="50" definitionVariable="false" doubleHeaded="true" fixed="false" labelFontSize="12.0" lineColor="#0" parameterName="VAR_ZALT2" relativeLabelPosition="0.5" sourceNodeId="14" strokeWidth="3.0" targetNodeId="14" value="0.6306207769776002"/>
<edge arrowHead="0" automaticControlPoints="true" automaticNaming="false" curvature="50" definitionVariable="false" doubleHeaded="true" fixed="false" labelFontSize="12.0" lineColor="#0" parameterName="VAR_ZAN2" relativeLabelPosition="0.5" sourceNodeId="15" strokeWidth="3.0" targetNodeId="15" value="0.30739824847687414"/>
<edge arrowHead="0" automaticControlPoints="true" automaticNaming="false" curvature="50" definitionVariable="false" doubleHeaded="true" fixed="false" labelFontSize="12.0" lineColor="#0" parameterName="VAR_ZEMO2" relativeLabelPosition="0.5" sourceNodeId="16" strokeWidth="3.0" targetNodeId="16" value="0.44522759484031676"/>
<edge arrowHead="0" automaticControlPoints="true" automaticNaming="false" curvature="50" definitionVariable="false" doubleHeaded="true" fixed="false" labelFontSize="12.0" lineColor="#0" parameterName="VAR_ZPUB4" relativeLabelPosition="0.5" sourceNodeId="17" strokeWidth="3.0" targetNodeId="17" value="0.5615325614798816"/>
<edge arrowHead="0" automaticControlPoints="true" automaticNaming="false" curvature="50" definitionVariable="false" doubleHeaded="true" fixed="false" labelFontSize="12.0" lineColor="#0" parameterName="VAR_ZDIRE3" relativeLabelPosition="0.5" sourceNodeId="18" strokeWidth="3.0" targetNodeId="18" value="0.6195766023186045"/>
<edge arrowHead="0" automaticControlPoints="true" automaticNaming="false" curvature="50" definitionVariable="false" doubleHeaded="true" fixed="false" labelFontSize="12.0" lineColor="#0" parameterName="VAR_ZAN3" relativeLabelPosition="0.5" sourceNodeId="19" strokeWidth="3.0" targetNodeId="19" value="0.3624583496952686"/>
<edge arrowHead="0" automaticControlPoints="true" automaticNaming="false" curvature="50" definitionVariable="false" doubleHeaded="true" fixed="false" labelFontSize="12.0" lineColor="#0" parameterName="VAR_ZALT3" relativeLabelPosition="0.5" sourceNodeId="20" strokeWidth="3.0" targetNodeId="20" value="0.8069054840259742"/>
<edge arrowHead="0" automaticControlPoints="true" automaticNaming="false" curvature="50" definitionVariable="false" doubleHeaded="true" fixed="false" labelFontSize="12.0" lineColor="#0" parameterName="VAR_ZEMO3" relativeLabelPosition="0.5" sourceNodeId="21" strokeWidth="3.0" targetNodeId="21" value="0.4588025796422641"/>
<edge arrowHead="0" automaticControlPoints="true" automaticNaming="false" curvature="50" definitionVariable="false" doubleHeaded="true" fixed="false" labelFontSize="12.0" lineColor="#0" parameterName="VAR_ZCOM2" relativeLabelPosition="0.5" sourceNodeId="22" strokeWidth="3.0" targetNodeId="22" value="0.5624543564718344"/>
<edge arrowHead="0" automaticControlPoints="true" automaticNaming="false" curvature="50" definitionVariable="false" doubleHeaded="true" fixed="false" labelFontSize="12.0" lineColor="#0" parameterName="VAR_ZAN4" relativeLabelPosition="0.5" sourceNodeId="23" strokeWidth="3.0" targetNodeId="23" value="0.8217136307308872"/>
<edge arrowHead="0" automaticControlPoints="true" automaticNaming="false" curvature="50" definitionVariable="false" doubleHeaded="true" fixed="false" labelFontSize="12.0" lineColor="#0" parameterName="VAR_ZALT4" relativeLabelPosition="0.5" sourceNodeId="24" strokeWidth="3.0" targetNodeId="24" value="0.6446413473876511"/>
<edge arrowHead="0" automaticControlPoints="true" automaticNaming="false" curvature="50" definitionVariable="false" doubleHeaded="true" fixed="false" labelFontSize="12.0" lineColor="#0" parameterName="VAR_ZEMO4" relativeLabelPosition="0.5" sourceNodeId="25" strokeWidth="3.0" targetNodeId="25" value="0.5268081783736953"/>
<edge arrowHead="0" automaticControlPoints="true" automaticNaming="false" curvature="50" definitionVariable="false" doubleHeaded="true" fixed="false" labelFontSize="12.0" lineColor="#0" parameterName="VAR_ZAN5" relativeLabelPosition="0.5" sourceNodeId="26" strokeWidth="3.0" targetNodeId="26" value="0.808177815224072"/>
<edge arrowHead="0" automaticControlPoints="true" automaticNaming="false" curvature="50" definitionVariable="false" doubleHeaded="true" fixed="false" labelFontSize="12.0" lineColor="#0" parameterName="VAR_ZALT5" relativeLabelPosition="0.5" sourceNodeId="27" strokeWidth="3.0" targetNodeId="27" value="0.7606984919233191"/>
<edge arrowHead="0" automaticControlPoints="true" automaticNaming="false" curvature="50" definitionVariable="false" doubleHeaded="false" fixed="false" labelFontSize="12.0" lineColor="#0" parameterName="anonym-&gt;ZAN1" relativeLabelPosition="0.4000000059604645" sourceNodeId="3" strokeWidth="3.0" targetNodeId="12" value="0.5556791857855954"/>
<edge arrowHead="0" automaticControlPoints="true" automaticNaming="false" curvature="50" definitionVariable="false" doubleHeaded="false" fixed="false" labelFontSize="12.0" lineColor="#0" parameterName="anonym-&gt;ZAN2" relativeLabelPosition="0.5" sourceNodeId="3" strokeWidth="3.0" targetNodeId="15" value="0.8316556864106824"/>
<edge arrowHead="0" automaticControlPoints="true" automaticNaming="false" curvature="50" definitionVariable="false" doubleHeaded="false" fixed="false" labelFontSize="12.0" lineColor="#0" parameterName="anonym-&gt;ZAN3" relativeLabelPosition="0.5" sourceNodeId="3" strokeWidth="3.0" targetNodeId="19" value="0.7978665798878626"/>
<edge arrowHead="0" automaticControlPoints="true" automaticNaming="false" curvature="50" definitionVariable="false" doubleHeaded="false" fixed="false" labelFontSize="12.0" lineColor="#0" parameterName="anonym-&gt;ZAN4" relativeLabelPosition="0.5" sourceNodeId="3" strokeWidth="3.0" targetNodeId="23" value="0.42111257191890794"/>
<edge arrowHead="0" automaticControlPoints="true" automaticNaming="false" curvature="50" definitionVariable="false" doubleHeaded="false" fixed="false" labelFontSize="12.0" lineColor="#0" parameterName="anonym-&gt;ZAN5" relativeLabelPosition="0.5" sourceNodeId="3" strokeWidth="3.0" targetNodeId="26" value="0.4368885606587858"/>
<edge arrowHead="0" automaticControlPoints="true" automaticNaming="false" curvature="50" definitionVariable="false" doubleHeaded="false" fixed="false" labelFontSize="12.0" lineColor="#0" parameterName="dire-&gt;ZDIRE1" relativeLabelPosition="0.5" sourceNodeId="5" strokeWidth="3.0" targetNodeId="10" value="0.6398686632417036"/>
<edge arrowHead="0" automaticControlPoints="true" automaticNaming="false" curvature="50" definitionVariable="false" doubleHeaded="false" fixed="false" labelFontSize="12.0" lineColor="#0" parameterName="dire-&gt;ZDIRE2" relativeLabelPosition="0.30000001192092896" sourceNodeId="5" strokeWidth="3.0" targetNodeId="13" value="0.5820998222697223"/>
<edge arrowHead="0" automaticControlPoints="true" automaticNaming="false" curvature="50" definitionVariable="false" doubleHeaded="false" fixed="false" labelFontSize="12.0" lineColor="#0" parameterName="dire-&gt;ZDIRE3" relativeLabelPosition="0.5" sourceNodeId="5" strokeWidth="3.0" targetNodeId="18" value="0.6160136583986995"/>
<edge arrowHead="0" automaticControlPoints="true" automaticNaming="false" curvature="50" definitionVariable="false" doubleHeaded="false" fixed="false" labelFontSize="12.0" lineColor="#0" parameterName="compliant-&gt;ZCOM1" relativeLabelPosition="0.30000001192092896" sourceNodeId="4" strokeWidth="3.0" targetNodeId="11" value="0.8434193138061588"/>
<edge arrowHead="0" automaticControlPoints="true" automaticNaming="false" curvature="50" definitionVariable="false" doubleHeaded="false" fixed="false" labelFontSize="12.0" lineColor="#0" parameterName="compliant-&gt;ZCOM2" relativeLabelPosition="0.5" sourceNodeId="4" strokeWidth="3.0" targetNodeId="22" value="0.6607534133102326"/>
<edge arrowHead="0" automaticControlPoints="true" automaticNaming="false" curvature="50" definitionVariable="false" doubleHeaded="false" fixed="false" labelFontSize="12.0" lineColor="#0" parameterName="emotional-&gt;ZEMO1" relativeLabelPosition="0.4000000059604645" sourceNodeId="0" strokeWidth="3.0" targetNodeId="9" value="0.48573198185785604"/>
<edge arrowHead="0" automaticControlPoints="true" automaticNaming="false" curvature="50" definitionVariable="false" doubleHeaded="false" fixed="false" labelFontSize="12.0" lineColor="#0" parameterName="emotional-&gt;ZEMO2" relativeLabelPosition="0.5" sourceNodeId="0" strokeWidth="3.0" targetNodeId="16" value="0.7441920684908525"/>
<edge arrowHead="0" automaticControlPoints="true" automaticNaming="false" curvature="50" definitionVariable="false" doubleHeaded="false" fixed="false" labelFontSize="12.0" lineColor="#0" parameterName="emotional-&gt;ZEMO3" relativeLabelPosition="0.5" sourceNodeId="0" strokeWidth="3.0" targetNodeId="21" value="0.7350148637970932"/>
<edge arrowHead="0" automaticControlPoints="true" automaticNaming="false" curvature="50" definitionVariable="false" doubleHeaded="false" fixed="false" labelFontSize="12.0" lineColor="#0" parameterName="emotional-&gt;ZEMO4" relativeLabelPosition="0.5" sourceNodeId="0" strokeWidth="3.0" targetNodeId="25" value="0.6871981164654735"/>
<edge arrowHead="0" automaticControlPoints="true" automaticNaming="false" curvature="50" definitionVariable="false" doubleHeaded="false" fixed="false" labelFontSize="12.0" lineColor="#0" parameterName="public-&gt;ZPUB1" relativeLabelPosition="0.8999999761581421" sourceNodeId="2" strokeWidth="3.0" targetNodeId="6" value="0.5381016090837716"/>
<edge arrowHead="0" automaticControlPoints="true" automaticNaming="false" curvature="50" definitionVariable="false" doubleHeaded="false" fixed="false" labelFontSize="12.0" lineColor="#0" parameterName="public-&gt;ZPUB2" relativeLabelPosition="0.5" sourceNodeId="2" strokeWidth="3.0" targetNodeId="7" value="0.575471776996644"/>
<edge arrowHead="0" automaticControlPoints="true" automaticNaming="false" curvature="50" definitionVariable="false" doubleHeaded="false" fixed="false" labelFontSize="12.0" lineColor="#0" parameterName="public-&gt;ZPUB3" relativeLabelPosition="0.30000001192092896" sourceNodeId="2" strokeWidth="3.0" targetNodeId="8" value="0.769594168230983"/>
<edge arrowHead="0" automaticControlPoints="true" automaticNaming="false" curvature="50" definitionVariable="false" doubleHeaded="false" fixed="false" labelFontSize="12.0" lineColor="#0" parameterName="public-&gt;ZPUB4" relativeLabelPosition="0.5" sourceNodeId="2" strokeWidth="3.0" targetNodeId="17" value="0.6614505787891434"/>
<edge arrowHead="0" automaticControlPoints="true" automaticNaming="false" curvature="50" definitionVariable="false" doubleHeaded="false" fixed="false" labelFontSize="12.0" lineColor="#0" parameterName="altruism-&gt;ZALT2" relativeLabelPosition="0.5" sourceNodeId="1" strokeWidth="3.0" targetNodeId="14" value="0.6069832392093881"/>
<edge arrowHead="0" automaticControlPoints="true" automaticNaming="false" curvature="50" definitionVariable="false" doubleHeaded="false" fixed="false" labelFontSize="12.0" lineColor="#0" parameterName="altruism-&gt;ZALT3" relativeLabelPosition="0.30000001192092896" sourceNodeId="1" strokeWidth="3.0" targetNodeId="20" value="0.4383422699584143"/>
<edge arrowHead="0" automaticControlPoints="true" automaticNaming="false" curvature="50" definitionVariable="false" doubleHeaded="false" fixed="false" labelFontSize="12.0" lineColor="#0" parameterName="altruism-&gt;ZALT4" relativeLabelPosition="0.30000001192092896" sourceNodeId="1" strokeWidth="3.0" targetNodeId="24" value="0.5953218308369543"/>
<edge arrowHead="0" automaticControlPoints="true" automaticNaming="false" curvature="50" definitionVariable="false" doubleHeaded="false" fixed="false" labelFontSize="12.0" lineColor="#0" parameterName="altruism-&gt;ZALT5" relativeLabelPosition="0.6000000238418579" sourceNodeId="1" strokeWidth="3.0" targetNodeId="27" value="0.4882119803272811"/>
<edge arrowHead="0" automaticControlPoints="true" automaticNaming="false" curvature="50" definitionVariable="false" doubleHeaded="true" fixed="false" labelFontSize="12.0" lineColor="#0" parameterName="COV_public_altruism" relativeLabelPosition="0.5" sourceNodeId="2" strokeWidth="3.0" targetNodeId="1" value="-0.8843546991826126"/>
<edge arrowHead="0" automaticControlPoints="true" automaticNaming="false" curvature="50" definitionVariable="false" doubleHeaded="true" fixed="false" labelFontSize="12.0" lineColor="#0" parameterName="VAR_ZALT1" relativeLabelPosition="0.5" sourceNodeId="28" strokeWidth="3.0" targetNodeId="28" value="0.4259106694673752"/>
<edge arrowHead="0" automaticControlPoints="true" automaticNaming="false" curvature="50" definitionVariable="false" doubleHeaded="false" fixed="false" labelFontSize="12.0" lineColor="#0" parameterName="altruism-&gt;ZALT1" relativeLabelPosition="0.5" sourceNodeId="1" strokeWidth="3.0" targetNodeId="28" value="0.7570592844629747"/>
<edge arrowHead="0" automaticControlPoints="true" automaticNaming="false" curvature="50" definitionVariable="false" doubleHeaded="true" fixed="false" labelFontSize="12.0" lineColor="#0" parameterName="COV_anonym_public" relativeLabelPosition="0.5" sourceNodeId="3" strokeWidth="3.0" targetNodeId="2" value="0.03859885599585051"/>
<edge arrowHead="0" automaticControlPoints="true" automaticNaming="false" curvature="50" definitionVariable="false" doubleHeaded="true" fixed="false" labelFontSize="12.0" lineColor="#0" parameterName="COV_dire_anonym" relativeLabelPosition="0.5" sourceNodeId="5" strokeWidth="3.0" targetNodeId="3" value="0.3566813419602133"/>
<edge arrowHead="0" automaticControlPoints="true" automaticNaming="false" curvature="50" definitionVariable="false" doubleHeaded="true" fixed="false" labelFontSize="12.0" lineColor="#0" parameterName="COV_dire_compliant" relativeLabelPosition="0.5" sourceNodeId="5" strokeWidth="3.0" targetNodeId="4" value="0.6067395432151486"/>
<edge arrowHead="0" automaticControlPoints="true" automaticNaming="false" curvature="50" definitionVariable="false" doubleHeaded="true" fixed="false" labelFontSize="12.0" lineColor="#0" parameterName="COV_compliant_emotional" relativeLabelPosition="0.5" sourceNodeId="4" strokeWidth="3.0" targetNodeId="0" value="0.37476507830340644"/>
<edge arrowHead="0" automaticControlPoints="true" automaticNaming="false" curvature="50" definitionVariable="false" doubleHeaded="true" fixed="false" labelFontSize="12.0" lineColor="#0" parameterName="COV_altruism_emotional" relativeLabelPosition="0.5" sourceNodeId="1" strokeWidth="3.0" targetNodeId="0" value="-0.1222840591799657"/>
<edge arrowHead="0" automaticControlPoints="true" automaticNaming="false" curvature="50" definitionVariable="false" doubleHeaded="true" fixed="false" labelFontSize="12.0" lineColor="#0" parameterName="COV_anonym_altruism" relativeLabelPosition="0.5" sourceNodeId="3" strokeWidth="3.0" targetNodeId="1" value="0.03618029048209083"/>
<edge arrowHead="0" automaticControlPoints="true" automaticNaming="false" curvature="50" definitionVariable="false" doubleHeaded="true" fixed="false" labelFontSize="12.0" lineColor="#0" parameterName="COV_compliant_anonym" relativeLabelPosition="0.5" sourceNodeId="4" strokeWidth="3.0" targetNodeId="3" value="0.12819259876273062"/>
<edge arrowHead="0" automaticControlPoints="true" automaticNaming="false" curvature="50" definitionVariable="false" doubleHeaded="true" fixed="false" labelFontSize="12.0" lineColor="#0" parameterName="COV_anonym_emotional" relativeLabelPosition="0.5" sourceNodeId="3" strokeWidth="3.0" targetNodeId="0" value="0.16720725666627823"/>
<edge arrowHead="0" automaticControlPoints="true" automaticNaming="false" curvature="50" definitionVariable="false" doubleHeaded="true" fixed="false" labelFontSize="12.0" lineColor="#0" parameterName="COV_public_emotional" relativeLabelPosition="0.6000000238418579" sourceNodeId="2" strokeWidth="3.0" targetNodeId="0" value="0.23210535599367654"/>
<edge arrowHead="0" automaticControlPoints="true" automaticNaming="false" curvature="50" definitionVariable="false" doubleHeaded="true" fixed="false" labelFontSize="12.0" lineColor="#0" parameterName="COV_compliant_public" relativeLabelPosition="0.5" sourceNodeId="4" strokeWidth="3.0" targetNodeId="2" value="-0.03722506960266231"/>
<edge arrowHead="0" automaticControlPoints="true" automaticNaming="false" curvature="50" definitionVariable="false" doubleHeaded="true" fixed="false" labelFontSize="12.0" lineColor="#0" parameterName="COV_dire_public" relativeLabelPosition="0.5" sourceNodeId="5" strokeWidth="3.0" targetNodeId="2" value="0.06471983975135737"/>
<edge arrowHead="0" automaticControlPoints="true" automaticNaming="false" curvature="50" definitionVariable="false" doubleHeaded="true" fixed="false" labelFontSize="12.0" lineColor="#0" parameterName="COV_dire_altruism" relativeLabelPosition="0.6000000238418579" sourceNodeId="5" strokeWidth="3.0" targetNodeId="1" value="0.08543695281657683"/>
<edge arrowHead="0" automaticControlPoints="true" automaticNaming="false" curvature="50" definitionVariable="false" doubleHeaded="true" fixed="false" labelFontSize="12.0" lineColor="#0" parameterName="COV_compliant_altruism" relativeLabelPosition="0.5" sourceNodeId="4" strokeWidth="3.0" targetNodeId="1" value="0.1941168866020614"/>
<edge arrowHead="0" automaticControlPoints="true" automaticNaming="false" curvature="50" definitionVariable="false" doubleHeaded="true" fixed="false" labelFontSize="12.0" lineColor="#0" parameterName="COV_dire_emotional" relativeLabelPosition="0.6000000238418579" sourceNodeId="5" strokeWidth="3.0" targetNodeId="0" value="0.6115141266663215"/>
</graph>
</model>
