# Supplementary material for: Measuring Prosocial Tendencies in Germany: Sources of Validity and Reliablity of the Revised Prosocial Tendency Measure
Source: Front Psychol. 2017 Dec 6;8:2119. doi: 10.3389/fpsyg.2017.02119 (PMC5723663; doi:10.3389/fpsyg.2017.02119)
Supplement: Supplementary file 1 [file Presentation1.ZIP › ESM/Statistics/ONXY/Output_ONYX.txt]

ZPUB1              ZPUB2              ZPUB3              ZEMO1              
Min.   :-0.93291   Min.   :-0.97616   Min.   :-0.55508   Min.   :-3.09726   
1st Qu.:-0.93291   1st Qu.:-0.97616   1st Qu.:-0.55508   1st Qu.:-0.97808   
Median :0.05959    Median :-0.02149   Median :-0.55508   Median :0.08151    
Mean   :-0.00000   Mean   :0.00000    Mean   :0.00000    Mean   :0.00000    
3rd Qu.:1.05208    3rd Qu.:0.93317    3rd Qu.:0.80207    3rd Qu.:1.14110    
Max.   :3.03706    Max.   :2.84249    Max.   :4.87354    Max.   :1.14110    
Stdv   :1.00000    Stdv   :1.00000    Stdv   :1.00000    Stdv   :1.00000    
Total  :533        Total  :533        Total  :533        Total  :533        
Missing:0          Missing:0          Missing:0          Missing:0          
ZDIRE1             ZCOM1              ZAN1               ZDIRE2             
Min.   :-2.40635   Min.   :-3.70039   Min.   :-1.62766   Min.   :-2.21013   
1st Qu.:-0.43466   1st Qu.:-0.00693   1st Qu.:-0.78946   1st Qu.:-0.42663   
Median :0.55118    Median :-0.00693   Median :0.04875    Median :0.46511    
Mean   :0.00000    Mean   :0.00000    Mean   :0.00000    Mean   :-0.00000   
3rd Qu.:0.55118    3rd Qu.:1.22423    3rd Qu.:0.88696    3rd Qu.:0.46511    
Max.   :1.53703    Max.   :1.22423    Max.   :1.72517    Max.   :1.35686    
Stdv   :1.00000    Stdv   :1.00000    Stdv   :1.00000    Stdv   :1.00000    
Total  :533        Total  :533        Total  :533        Total  :533        
Missing:0          Missing:0          Missing:0          Missing:0          
ZALT2              ZAN2               ZEMO2              ZPUB4              
Min.   :-5.32084   Min.   :-1.47183   Min.   :-1.72128   Min.   :-0.71666   
1st Qu.:0.44633    1st Qu.:-0.58239   1st Qu.:-0.88876   1st Qu.:-0.71666   
Median :0.44633    Median :0.30705    Median :-0.05623   Median :-0.71666   
Mean   :-0.00000   Mean   :0.00000    Mean   :-0.00000   Mean   :0.00000    
3rd Qu.:0.44633    3rd Qu.:0.30705    3rd Qu.:0.77629    3rd Qu.:0.31572    
Max.   :0.44633    Max.   :2.08593    Max.   :1.60882    Max.   :3.41286    
Stdv   :1.00000    Stdv   :1.00000    Stdv   :1.00000    Stdv   :1.00000    
Total  :533        Total  :533        Total  :533        Total  :533        
Missing:0          Missing:0          Missing:0          Missing:0          
ZDIRE3             ZAN3               ZALT3              ZEMO3              
Min.   :-2.49133   Min.   :-1.29017   Min.   :-4.19336   Min.   :-1.60288   
1st Qu.:-0.47787   1st Qu.:-0.32706   1st Qu.:-0.62867   1st Qu.:-0.73200   
Median :0.52887    Median :-0.32706   Median :0.55956    Median :0.13888    
Mean   :0.00000    Mean   :0.00000    Mean   :0.00000    Mean   :0.00000    
3rd Qu.:0.52887    3rd Qu.:0.63605    3rd Qu.:0.55956    3rd Qu.:1.00977    
Max.   :1.53560    Max.   :2.56227    Max.   :0.55956    Max.   :1.88065    
Stdv   :1.00000    Stdv   :1.00000    Stdv   :1.00000    Stdv   :1.00000    
Total  :533        Total  :533        Total  :533        Total  :533        
Missing:0          Missing:0          Missing:0          Missing:0          
ZCOM2              ZAN4               ZALT4              ZEMO4              
Min.   :-2.74083   Min.   :-1.35043   Min.   :-3.60776   Min.   :-1.67407   
1st Qu.:-0.65090   1st Qu.:-0.47265   1st Qu.:-0.29806   1st Qu.:-0.81611   
Median :0.39407    Median :0.40513    Median :0.80517    Median :0.04185    
Mean   :0.00000    Mean   :0.00000    Mean   :0.00000    Mean   :0.00000    
3rd Qu.:0.39407    3rd Qu.:0.40513    3rd Qu.:0.80517    3rd Qu.:0.89981    
Max.   :1.43903    Max.   :2.16069    Max.   :0.80517    Max.   :1.75777    
Stdv   :1.00000    Stdv   :1.00000    Stdv   :1.00000    Stdv   :1.00000    
Total  :533        Total  :533        Total  :533        Total  :533        
Missing:0          Missing:0          Missing:0          Missing:0          
ZAN5               ZALT5              ZALT1              
Min.   :-0.86415   Min.   :-2.95746   Min.   :-4.57980   
1st Qu.:-0.86415   1st Qu.:-1.03511   1st Qu.:-0.64477   
Median :0.07969    Median :-0.07394   Median :0.66691    
Mean   :0.00000    Mean   :0.00000    Mean   :0.00000    
3rd Qu.:1.02352    3rd Qu.:0.88724    3rd Qu.:0.66691    
Max.   :2.91119    Max.   :0.88724    Max.   :0.66691    
Stdv   :1.00000    Stdv   :1.00000    Stdv   :1.00000    
Total  :533        Total  :533        Total  :533        
Missing:0          Missing:0          Missing:0          

 #|                   name|              From / To|Estimate|Std.Error|lbound|rbound
--+-----------------------+-----------------------+--------+---------+------+------
 0|              VAR_ZPUB1|        ZPUB1 <-> ZPUB1| 0.68708|  0.04729|      |      
 1|              VAR_ZPUB2|        ZPUB2 <-> ZPUB2| 0.65996|  0.04593|      |      
 2|              VAR_ZPUB3|        ZPUB3 <-> ZPUB3| 0.44882|  0.03854|      |      
 3|              VAR_ZEMO1|        ZEMO1 <-> ZEMO1| 0.80205|  0.05293|      |      
 4|             VAR_ZDIRE1|      ZDIRE1 <-> ZDIRE1| 0.59149|  0.05051|      |      
 5|              VAR_ZCOM1|        ZCOM1 <-> ZCOM1| 0.31995|  0.06873|      |      
 6|               VAR_ZAN1|          ZAN1 <-> ZAN1| 0.69920|  0.04696|      |      
 7|             VAR_ZDIRE2|      ZDIRE2 <-> ZDIRE2| 0.60251|  0.05118|      |      
 8|              VAR_ZALT2|        ZALT2 <-> ZALT2| 0.71354|  0.04791|      |      
 9|               VAR_ZAN2|          ZAN2 <-> ZAN2| 0.30514|  0.03788|      |      
10|              VAR_ZEMO2|        ZEMO2 <-> ZEMO2| 0.54306|  0.04315|      |      
11|              VAR_ZPUB4|        ZPUB4 <-> ZPUB4| 0.51983|  0.04078|      |      
12|             VAR_ZDIRE3|      ZDIRE3 <-> ZDIRE3| 0.70372|  0.05183|      |      
13|               VAR_ZAN3|          ZAN3 <-> ZAN3| 0.35081|  0.03736|      |      
14|              VAR_ZALT3|        ZALT3 <-> ZALT3| 0.80593|  0.05222|      |      
15|              VAR_ZEMO3|        ZEMO3 <-> ZEMO3| 0.38663|  0.04111|      |      
16|              VAR_ZCOM2|        ZCOM2 <-> ZCOM2| 0.46063|  0.05935|      |      
17|               VAR_ZAN4|          ZAN4 <-> ZAN4| 0.82313|  0.05321|      |      
18|              VAR_ZALT4|        ZALT4 <-> ZALT4| 0.60931|  0.04356|      |      
19|              VAR_ZEMO4|        ZEMO4 <-> ZEMO4| 0.48986|  0.04131|      |      
20|               VAR_ZAN5|          ZAN5 <-> ZAN5| 0.81228|  0.05227|      |      
21|              VAR_ZALT5|        ZALT5 <-> ZALT5| 0.75745|  0.05009|      |      
22|           anonym->ZAN1|        anonym --> ZAN1| 0.54674|  0.04362|      |      
23|           anonym->ZAN2|        anonym --> ZAN2| 0.83245|  0.04018|      |      
24|           anonym->ZAN3|        anonym --> ZAN3| 0.80456|  0.04033|      |      
25|           anonym->ZAN4|        anonym --> ZAN4| 0.41832|  0.04605|      |      
26|           anonym->ZAN5|        anonym --> ZAN5| 0.43110|  0.04520|      |      
27|           dire->ZDIRE1|        dire --> ZDIRE1| 0.63768|  0.04746|      |      
28|           dire->ZDIRE2|        dire --> ZDIRE2| 0.62898|  0.04792|      |      
29|           dire->ZDIRE3|        dire --> ZDIRE3| 0.54259|  0.04796|      |      
30|       compliant->ZCOM1|    compliant --> ZCOM1| 0.82351|  0.05326|      |      
31|       compliant->ZCOM2|    compliant --> ZCOM2| 0.73314|  0.05134|      |      
32|       emotional->ZEMO1|    emotional --> ZEMO1| 0.44281|  0.04673|      |      
33|       emotional->ZEMO2|    emotional --> ZEMO2| 0.67459|  0.04313|      |      
34|       emotional->ZEMO3|    emotional --> ZEMO3| 0.78198|  0.04196|      |      
35|       emotional->ZEMO4|    emotional --> ZEMO4| 0.71292|  0.04233|      |      
36|          public->ZPUB1|       public --> ZPUB1| 0.55771|  0.04421|      |      
37|          public->ZPUB2|       public --> ZPUB2| 0.58152|  0.04367|      |      
38|          public->ZPUB3|       public --> ZPUB3| 0.74115|  0.04110|      |      
39|          public->ZPUB4|       public --> ZPUB4| 0.69159|  0.04199|      |      
40|        altruism->ZALT2|     altruism --> ZALT2| 0.53346|  0.04409|      |      
41|        altruism->ZALT3|     altruism --> ZALT3| 0.43840|  0.04548|      |      
42|        altruism->ZALT4|     altruism --> ZALT4| 0.62355|  0.04281|      |      
43|        altruism->ZALT5|     altruism --> ZALT5| 0.49058|  0.04491|      |      
44|    COV_public_altruism|    public <-> altruism|-0.90172|  0.02695|      |      
45|              VAR_ZALT1|        ZALT1 <-> ZALT1| 0.37728|  0.03594|      |      
46|        altruism->ZALT1|     altruism --> ZALT1| 0.78793|  0.03994|      |      
47|      COV_anonym_public|      anonym <-> public| 0.08515|  0.05474|      |      
48|        COV_dire_anonym|        dire <-> anonym| 0.34777|  0.05488|      |      
49|     COV_dire_compliant|     dire <-> compliant| 0.62278|  0.04847|      |      
50|COV_compliant_emotional|compliant <-> emotional| 0.30685|  0.05742|      |      
51| COV_altruism_emotional| altruism <-> emotional|-0.23553|  0.05371|      |      
52|    COV_anonym_altruism|    anonym <-> altruism|-0.01757|  0.05460|      |      
53|   COV_compliant_anonym|   compliant <-> anonym| 0.17248|  0.05410|      |      
54|   COV_anonym_emotional|   anonym <-> emotional| 0.13935|  0.05310|      |      
55|   COV_public_emotional|   public <-> emotional| 0.31573|  0.05261|      |      
56|   COV_compliant_public|   compliant <-> public| 0.03332|  0.05736|      |      
57|        COV_dire_public|        dire <-> public| 0.14421|  0.06236|      |      
58|      COV_dire_altruism|      dire <-> altruism|-0.02357|  0.06232|      |      
59| COV_compliant_altruism| compliant <-> altruism|-0.00195|  0.05719|      |      
60|     COV_dire_emotional|     dire <-> emotional| 0.53887|  0.05183|      |      

Observed Statistics           : 276.0
Estimated Parameters          : 61
Restricted Degrees of Freedom : 215
Non-Missing Ratio             : 1.0
Number of Observations        : 533
Minus Two Log Likelihood      : 31687.007
Log Likelihood                : -15843.504
?�                            : 542.379
AIC                           : 31809.007
AICc                          : 31825.007
BIC                           : 32069.997
Kulback-Leibler to Saturated  : 1.018
RMSEA (classic)               : 0.053
SRMR (covariances only)       : 0.058
CFI (to independent model)    : 0.903
TLI (to independent model)    : 0.886

Timestamp                     : 7.2.2017, 17:02:03
Runner Individual Time        : 23.084593760000004
Wall Clock Time               : 9650.90032689
Runner Time at convergence    : 0.6645047100000001
Wall Clock at convergence     : 1.015736862

This estimate is the best found.
This estimate is reliably converged.
There are 6 local maxium likelihood optima found so far, 6 of them reliable.
This estimate has been found with 0 starting value sets converged in total.
The overall estimation situation has stabilized.
