# Supplementary material for: Measuring Prosocial Tendencies in Germany: Sources of Validity and Reliablity of the Revised Prosocial Tendency Measure
Source: Front Psychol. 2017 Dec 6;8:2119. doi: 10.3389/fpsyg.2017.02119 (PMC5723663; doi:10.3389/fpsyg.2017.02119)
Supplement: Supplementary file 1 [file Presentation1.ZIP › ESM/Statistics/R/CFA_Syntax_Model.R]

#
# This model specification was automatically generated by Ony
# edited by Jojo to make it for 23 items
#
library(lavaan);

modelData <- Daten_PTM_R_fuer_R_kward_factor_even_sample_CFA;
model2<-"
! regressions 
anonym=~anonym__Zan1*Zan1
anonym=~anonym__Zan2*Zan2
anonym=~anonym__Zan3*Zan3
anonym=~anonym__Zan4*Zan4
anonym=~anonym__Zan5*Zan5
dire=~dire__Zdire1*Zdire1
dire=~dire__Zdire2*Zdire2
dire=~dire__Zdire3*Zdire3
compliant=~compliant__Zcom1*Zcom1
compliant=~compliant__Zcom2*Zcom2
emotional=~emotional__Zemo1*Zemo1
emotional=~emotional__Zemo2*Zemo2
emotional=~emotional__Zemo3*Zemo3
emotional=~emotional__Zemo4*Zemo4
public=~public__Zpub1*Zpub1
public=~public__Zpub2*Zpub2
public=~public__Zpub3*Zpub3
public=~public__Zpub4*Zpub4
altruism=~altruism__Zalt2*Zalt2
altruism=~altruism__Zalt3*Zalt3
altruism=~altruism__Zalt4*Zalt4
altruism=~altruism__Zalt5*Zalt5
altruism=~altruism__Zalt1*Zalt1
! residuals, variances and covariances
emotional ~~ 1.0*emotional
altruism ~~ 1.0*altruism
public ~~ 1.0*public
anonym ~~ 1.0*anonym
compliant ~~ 1.0*compliant
dire ~~ 1.0*dire
Zpub1 ~~ VAR_Zpub1*Zpub1
Zpub2 ~~ VAR_Zpub2*Zpub2
Zpub3 ~~ VAR_Zpub3*Zpub3
Zemo1 ~~ VAR_Zemo1*Zemo1
Zdire1 ~~ VAR_Zdire1*Zdire1
Zcom1 ~~ VAR_Zcom1*Zcom1
Zan1 ~~ VAR_Zan1*Zan1
Zdire2 ~~ VAR_Zdire2*Zdire2
Zalt2 ~~ VAR_Zalt2*Zalt2
Zan2 ~~ VAR_Zan2*Zan2
Zemo2 ~~ VAR_Zemo2*Zemo2
Zpub4 ~~ VAR_Zpub4*Zpub4
Zdire3 ~~ VAR_Zdire3*Zdire3
Zan3 ~~ VAR_Zan3*Zan3
Zalt3 ~~ VAR_Zalt3*Zalt3
Zemo3 ~~ VAR_Zemo3*Zemo3
Zcom2 ~~ VAR_Zcom2*Zcom2
Zan4 ~~ VAR_Zan4*Zan4
Zalt4 ~~ VAR_Zalt4*Zalt4
Zemo4 ~~ VAR_Zemo4*Zemo4
Zan5 ~~ VAR_Zan5*Zan5
Zalt5 ~~ VAR_Zalt5*Zalt5
public ~~ COV_public_altruism*altruism
Zalt1 ~~ VAR_Zalt1*Zalt1
anonym ~~ COV_anonym_public*public
dire ~~ COV_dire_anonym*anonym
dire ~~ COV_dire_compliant*compliant
compliant ~~ COV_compliant_emotional*emotional
altruism ~~ COV_altruism_emotional*emotional
anonym ~~ COV_anonym_altruism*altruism
compliant ~~ COV_compliant_anonym*anonym
anonym ~~ COV_anonym_emotional*emotional
public ~~ COV_public_emotional*emotional
compliant ~~ COV_compliant_public*public
dire ~~ COV_dire_public*public
dire ~~ COV_dire_altruism*altruism
compliant ~~ COV_compliant_altruism*altruism
dire ~~ COV_dire_emotional*emotional
";
result2<-lavaan(model2, data=modelData, fixed.x=FALSE, missing="FIML");
summary(result2, fit.measures=TRUE);


#OUTPUT:::


lavaan (0.5-22) converged normally after  25 iterations

  Number of observations                           533

  Number of missing patterns                         1

  Estimator                                         ML
  Minimum Function Test Statistic              542.379
  Degrees of freedom                               238
  P-value (Chi-square)                           0.000

Model test baseline model:

  Minimum Function Test Statistic             3621.886
  Degrees of freedom                               253
  P-value                                        0.000

User model versus baseline model:

  Comparative Fit Index (CFI)                    0.910
  Tucker-Lewis Index (TLI)                       0.904

Loglikelihood and Information Criteria:

  Loglikelihood user model (H0)             -15843.504
  Loglikelihood unrestricted model (H1)     -15572.314

  Number of free parameters                         61
  Akaike (AIC)                               31809.007
  Bayesian (BIC)                             32069.997
  Sample-size adjusted Bayesian (BIC)        31876.364

Root Mean Square Error of Approximation:

  RMSEA                                          0.049
  90 Percent Confidence Interval          0.044  0.054
  P-value RMSEA <= 0.05                          0.612

Standardized Root Mean Square Residual:

  SRMR                                           0.056

Parameter Estimates:

  Information                                 Observed
  Standard Errors                             Standard

Latent Variables:
                   Estimate  Std.Err  z-value  P(>|z|)
  anonym =~                                           
    Zan1  (an__Z1)    0.547    0.044   12.535    0.000
    Zan2  (an__Z2)    0.832    0.040   20.720    0.000
    Zan3  (an__Z3)    0.805    0.040   19.951    0.000
    Zan4  (an__Z4)    0.418    0.046    9.083    0.000
    Zan5  (an__Z5)    0.431    0.045    9.538    0.000
  dire =~                                             
    Zdir1  (d__Z1)    0.638    0.047   13.436    0.000
    Zdir2  (d__Z2)    0.629    0.048   13.126    0.000
    Zdir3  (d__Z3)    0.543    0.048   11.314    0.000
  compliant =~                                        
    Zcom1  (c__Z1)    0.824    0.053   15.463    0.000
    Zcom2  (c__Z2)    0.733    0.051   14.279    0.000
  emotional =~                                        
    Zemo1  (e__Z1)    0.443    0.047    9.476    0.000
    Zemo2  (e__Z2)    0.675    0.043   15.639    0.000
    Zemo3  (e__Z3)    0.782    0.042   18.637    0.000
    Zemo4  (e__Z4)    0.713    0.042   16.840    0.000
  public =~                                           
    Zpub1  (p__Z1)    0.558    0.044   12.614    0.000
    Zpub2  (p__Z2)    0.582    0.044   13.316    0.000
    Zpub3  (p__Z3)    0.741    0.041   18.032    0.000
    Zpub4  (p__Z4)    0.692    0.042   16.470    0.000
  altruism =~                                         
    Zalt2 (al__Z2)    0.533    0.044   12.099    0.000
    Zalt3 (al__Z3)    0.438    0.045    9.638    0.000
    Zalt4 (al__Z4)    0.624    0.043   14.567    0.000
    Zalt5 (al__Z5)    0.491    0.045   10.924    0.000
    Zalt1 (al__Z1)    0.788    0.040   19.727    0.000

Covariances:
                     Estimate  Std.Err  z-value  P(>|z|)
  public ~~                                             
        (COV_pblc_l)   -0.902    0.027  -33.463    0.000
  anonym ~~                                             
        (COV_nnym_p)    0.085    0.055    1.556    0.120
          (COV_dr_n)    0.348    0.055    6.336    0.000
  dire ~~                                               
          (COV_dr_c)    0.623    0.048   12.850    0.000
  compliant ~~                                          
      (COV_cmplnt_m)    0.307    0.057    5.344    0.000
  emotional ~~                                          
            (COV_l_)   -0.236    0.054   -4.385    0.000
  anonym ~~                                             
        (COV_nnym_l)   -0.018    0.055   -0.322    0.748
      (COV_cmplnt_n)    0.172    0.054    3.188    0.001
        (COV_nnym_m)    0.139    0.053    2.624    0.009
  emotional ~~                                          
        (COV_pblc_m)    0.316    0.053    6.001    0.000
  compliant ~~                                          
      (COV_cmplnt_p)    0.033    0.057    0.581    0.561
  dire ~~                                               
          (COV_dr_p)    0.144    0.062    2.313    0.021
          (COV_dr_l)   -0.024    0.062   -0.378    0.705
  compliant ~~                                          
      (COV_cmplnt_l)   -0.002    0.057   -0.034    0.973
  dire ~~                                               
          (COV_dr_m)    0.539    0.052   10.396    0.000

Intercepts:
                   Estimate  Std.Err  z-value  P(>|z|)
   .Zan1              0.000                           
   .Zan2              0.000                           
   .Zan3              0.000                           
   .Zan4              0.000                           
   .Zan5              0.000                           
   .Zdire1            0.000                           
   .Zdire2            0.000                           
   .Zdire3            0.000                           
   .Zcom1             0.000                           
   .Zcom2             0.000                           
   .Zemo1             0.000                           
   .Zemo2             0.000                           
   .Zemo3             0.000                           
   .Zemo4             0.000                           
   .Zpub1             0.000                           
   .Zpub2             0.000                           
   .Zpub3             0.000                           
   .Zpub4             0.000                           
   .Zalt2             0.000                           
   .Zalt3             0.000                           
   .Zalt4             0.000                           
   .Zalt5             0.000                           
   .Zalt1             0.000                           
    anonym            0.000                           
    dire              0.000                           
    compliant         0.000                           
    emotional         0.000                           
    public            0.000                           
    altruism          0.000                           

Variances:
                   Estimate  Std.Err  z-value  P(>|z|)
    emtn              1.000                           
    altr              1.000                           
    pblc              1.000                           
    anny              1.000                           
    cmpl              1.000                           
    dire              1.000                           
   .Zpb1 (VAR_Zp1)    0.687    0.047   14.528    0.000
   .Zpb2 (VAR_Zp2)    0.660    0.046   14.368    0.000
   .Zpb3 (VAR_Zp3)    0.449    0.039   11.645    0.000
   .Zem1 (VAR_Zm1)    0.802    0.053   15.152    0.000
   .Zdr1 (VAR_Zd1)    0.591    0.051   11.711    0.000
   .Zcm1 (VAR_Zc1)    0.320    0.069    4.655    0.000
   .Zan1 (VAR_Zn1)    0.699    0.047   14.889    0.000
   .Zdr2 (VAR_Zd2)    0.603    0.051   11.772    0.000
   .Zlt2 (VAR_Zl2)    0.714    0.048   14.892    0.000
   .Zan2 (VAR_Zn2)    0.305    0.038    8.056    0.000
   .Zem2 (VAR_Zm2)    0.543    0.043   12.586    0.000
   .Zpb4 (VAR_Zp4)    0.520    0.041   12.747    0.000
   .Zdr3 (VAR_Zd3)    0.704    0.052   13.576    0.000
   .Zan3 (VAR_Zn3)    0.351    0.037    9.389    0.000
   .Zlt3 (VAR_Zl3)    0.806    0.052   15.434    0.000
   .Zem3 (VAR_Zm3)    0.387    0.041    9.405    0.000
   .Zcm2 (VAR_Zc2)    0.461    0.059    7.762    0.000
   .Zan4 (VAR_Zn4)    0.823    0.053   15.470    0.000
   .Zlt4 (VAR_Zl4)    0.609    0.044   13.987    0.000
   .Zem4 (VAR_Zm4)    0.490    0.041   11.859    0.000
   .Zan5 (VAR_Zn5)    0.812    0.052   15.541    0.000
   .Zlt5 (VAR_Zl5)    0.757    0.050   15.122    0.000
   .Zlt1 (VAR_Zl1)    0.377    0.036   10.497    0.000
