# Supplementary material for: Measuring Prosocial Tendencies in Germany: Sources of Validity and Reliablity of the Revised Prosocial Tendency Measure
Source: Front Psychol. 2017 Dec 6;8:2119. doi: 10.3389/fpsyg.2017.02119 (PMC5723663; doi:10.3389/fpsyg.2017.02119)
Supplement: Supplementary file 1 [file Presentation1.ZIP › ESM/Statistics/R/measurement_invariance.R]

# Measurement invariance Testing: 

library(semTools)


#equal size making for testing the measurement invariance properly:
Only_Study_2<-subset.data.frame(Measurement_invariance_set_23_items_Z_per_sample_BIG_R,Study==2);
Only_Study_1<-subset.data.frame(Measurement_invariance_set_23_items_Z_per_sample_BIG_R,Study==1);

# random seed 
set.seed(13);
random_sample_Study_1<-Only_Study_1[sample(nrow(Only_Study_1),533),] # die 533 hier zeigt an, dass man 533 random sampled, Grund ist: Datenset von uns sind 533 (Random Sampling of 533 from the matched sample because our sample has 533 persons)

equalsize_sample_invariance<-rbind(Only_Study_2,random_sample_Study_1);


modelData <- equalsize_sample_invariance;
measurement_invariance2 <- measurementInvariance(model2, data = modelData, group = "Study", std.lv = TRUE, method = "satorra.bentler.2010", strict = TRUE)


#### OUTPUT:
Measurement invariance models:

Model 1 : fit.configural
Model 2 : fit.loadings
Model 3 : fit.intercepts
Model 4 : fit.residuals
Model 5 : fit.means

Chi Square Difference Test

                Df   AIC   BIC  Chisq Chisq diff Df diff Pr(>Chisq)    
fit.configural 430 62776 63611 1235.8                                  
fit.loadings   447 62811 63562 1305.2     69.391      17  2.745e-08 ***
fit.intercepts 464 62777 63444 1305.3      0.072      17          1    
fit.residuals  487 62816 63367 1389.5     84.238      23  6.454e-09 ***
fit.means      493 62804 63326 1389.5      0.005       6          1    
---
Signif. codes:  0 ‘***’ 0.001 ‘**’ 0.01 ‘*’ 0.05 ‘.’ 0.1 ‘ ’ 1


Fit measures:

                 cfi rmsea cfi.delta rmsea.delta
fit.configural 0.898 0.059        NA          NA
fit.loadings   0.891 0.060     0.007       0.001
fit.intercepts 0.893 0.058     0.002       0.002
fit.residuals  0.885 0.059     0.008       0.001
fit.means      0.886 0.058     0.001       0.001
