# Supplementary material for: Measuring Prosocial Tendencies in Germany: Sources of Validity and Reliablity of the Revised Prosocial Tendency Measure
Source: Front Psychol. 2017 Dec 6;8:2119. doi: 10.3389/fpsyg.2017.02119 (PMC5723663; doi:10.3389/fpsyg.2017.02119)
Supplement: Supplementary file 1 [file Presentation1.ZIP › ESM/Statistics/R/note_output_Factor_Analyses.txt]

Output_Factor_Analysis_1:
First Analysis: 25 Items version
Second analysis: 23 Items version included in paper.

Output_Factor_Analysis_2:
Horn Parallel test
23 Items version factor analysis with 6 factors, oblimin rotation
23 Items version factor analysis with 1 factor, rotation not relevant (varimax, because oblimin needs vector input in R)
