# Supplementary material for: Measuring Prosocial Tendencies in Germany: Sources of Validity and Reliablity of the Revised Prosocial Tendency Measure
Source: Front Psychol. 2017 Dec 6;8:2119. doi: 10.3389/fpsyg.2017.02119 (PMC5723663; doi:10.3389/fpsyg.2017.02119)
Supplement: Supplementary file 1 [file Presentation1.ZIP › ESM/Statistics/SPSS/SPSS_Syntax_PTM_R.sps]

* Encoding: UTF-8.


*Recoding Altruism

RECODE PTM_R4 PTM_R10 PTM_R16 PTM_R20 PTM_R23 (1=5) (2=4) (3=3) (4=2) (5=1). 
EXECUTE.

*different prosocial tendencies:

COMPUTE Altruism_Carlo=(PTM_R4+PTM_R10+PTM_R16+PTM_R20+PTM_R23)/5. 
COMPUTE Anon_Carlo=(PTM_R8+PTM_R11+PTM_R15+PTM_R19+PTM_R22)/5.
COMPUTE Pub_Carlo=(PTM_R1+PTM_R3+PTM_R5+PTM_R13)/4. 
COMPUTE Emo_Carlo=(PTM_R2+PTM_R12+PTM_R17+PTM_R21)/4. 
COMPUTE Dire_Carlo=(PTM_R6+PTM_R9+PTM_R14)/3. 
COMPUTE Com_Carlo=(PTM_R7+PTM_R18)/2.  
EXECUTE.


DESCRIPTIVES VARIABLES=PTM_R1 PTM_R2 PTM_R3 PTM_R4 PTM_R5 PTM_R6 PTM_R7 PTM_R8 PTM_R9 PTM_R10 PTM_R11 PTM_R12 PTM_R13 PTM_R14 PTM_R15 PTM_R16 PTM_R17 PTM_R18 PTM_R19 PTM_R20 PTM_R21 PTM_R22 PTM_R23 
  /SAVE 
  /STATISTICS=MEAN STDDEV MIN MAX.


*Reliability

*Altruism


TITLE "ALTRUISMUS".

RELIABILITY 
  /VARIABLES=PTM_R4 PTM_R10 PTM_R16 PTM_R20 PTM_R23
  /SCALE('ALL VARIABLES') ALL 
  /MODEL=ALPHA 
  /SUMMARY=TOTAL.

*anonymous

TITLE "ANONYM".

RELIABILITY 
  /VARIABLES=PTM_R8 PTM_R11 PTM_R15 PTM_R19 PTM_R22
  /SCALE('ALL VARIABLES') ALL 
  /MODEL=ALPHA 
  /SUMMARY=TOTAL.

*public

TITLE "OEFFENTLICH".

RELIABILITY 
  /VARIABLES=PTM_R1 PTM_R3 PTM_R5 PTM_R13 
  /SCALE('ALL VARIABLES') ALL 
  /MODEL=ALPHA 
  /SUMMARY=TOTAL.

*emotional

TITLE "EMOTIONALES".

RELIABILITY 
  /VARIABLES=PTM_R2 PTM_R12 PTM_R17 PTM_R21
  /SCALE('ALL VARIABLES') ALL 
  /MODEL=ALPHA 
  /SUMMARY=TOTAL.

*dire

TITLE "KRISENORIENTIERT".

RELIABILITY 
  /VARIABLES=PTM_R6 PTM_R9 PTM_R14 
  /SCALE('ALL VARIABLES') ALL 
  /MODEL=ALPHA 
  /SUMMARY=TOTAL.

*compliant

TITLE "COMPLIANT".


RELIABILITY 
  /VARIABLES=PTM_R7 PTM_R18 
  /SCALE('ALL VARIABLES') ALL 
  /MODEL=ALPHA 
  /SUMMARY=TOTAL.


CORRELATIONS
  /VARIABLES=Altruism_Carlo Anon_Carlo Pub_Carlo Emo_Carlo Dire_Carlo Com_Carlo
  /PRINT=TWOTAIL NOSIG
  /MISSING=PAIRWISE.


*GLM vor gender differences


GLM Altruism_Carlo Anon_Carlo Pub_Carlo Emo_Carlo Dire_Carlo Com_Carlo BY geschlecht_2_w
  /METHOD=SSTYPE(3)
  /INTERCEPT=INCLUDE
  /PRINT=DESCRIPTIVE ETASQ
  /PLOT=PROFILE(geschlecht_2_w)
  /CRITERIA=ALPHA(.05)
  /DESIGN= geschlecht_2_w.
